# Supplementary material for: Short Peptides as Powerful Arsenal for Smart Fighting Cancer
Source: Cancers (Basel). 2024 Sep 24;16(19):3254. doi: 10.3390/cancers16193254 (PMC11476321; doi:10.3390/cancers16193254)
Supplement: Supplementary file 1 [file cancers-16-03254-s001.zip]

Archive with 1 entries (1 files):
- cancers-3189145-supplementary.pdf
